# Supplementary material for: 1,1,1,3,3,3-Hexafluoro-2-Propanol-Promoted Friedel–Crafts Reaction: Metal-Free Synthesis of C3-Difluoromethyl Carbinol-Containing Imidazo[1,2-a]pyridines at Room Temperature
Source: Molecules. 2023 Nov 10;28(22):7522. doi: 10.3390/molecules28227522 (PMC10672982; doi:10.3390/molecules28227522)
Supplement: Supplementary file 1 [file molecules-28-07522-s001.zip]

Archive with 1 entries (1 files):
- molecules-2686987-supplementary.pdf
